# Supplementary material for: A Comparison of Hypotension, Bradycardia, and Hypoxia Incidence between the Use of Remimazolam and Other Sedative Agents during Colonoscopy Procedures: A Systematic Review and Meta-Analysis
Source: J Clin Med. 2024 Jul 25;13(15):4352. doi: 10.3390/jcm13154352 (PMC11313025; doi:10.3390/jcm13154352)
Supplement: Supplementary file 1 [file jcm-13-04352-s001.zip]

Archive with 2 entries (2 files):
- PRISMA_2020_checklist.pdf
- Table S1.pdf
